# Supplementary material for: Timeliness of Routine Vaccination, Catch-Up Completion, and Immune Function in Chinese Children with Special Healthcare Needs: A Retrospective Cohort Study
Source: Vaccines (Basel). 2026 Jan 31;14(2):149. doi: 10.3390/vaccines14020149 (PMC12945083; doi:10.3390/vaccines14020149)
Supplement: Supplementary file 1 [file vaccines-14-00149-s001.zip]

Archive with 1 entries (1 files):
- vaccines-4107110-supplementary.pdf
